# Supplementary material for: The Clinical Efficacy and Safety of 11 Commonly Used Treatment Strategies Improving Arrhythmia of CHD in China: A Network Meta-Analysis
Source: Front Pharmacol. 2021 Sep 20;12:741716. doi: 10.3389/fphar.2021.741716 (PMC8488134; doi:10.3389/fphar.2021.741716)
Supplement: Supplementary file 3 [file DataSheet1.xlsx]

## Sheet: Supplementary table.1
Study (Year)	Number of control group	Number of experiment group	Dosing method	Drug of control group	Drug of experiment group	Duration	Outcome
YX Long 2019	218181	223117	Oral	Amiodarone	Amiodarone+Atenolol	12 weeks	Effective rate; adverse reactions
XY Huo 2019	17,12	16,13	Oral	Amiodarone	Amiodarone+Atenolol	12 weeks	Effective rate
ZL Meng 2018	38,33	37,34	Oral	Amiodarone	Amiodarone+Atenolol	12 weeks	Effective rate; adverse reactions
YX Yang 2020	19,11	18,12	Oral	Amiodarone	Amiodarone+Atenolol	12 weeks	Effective rate; adverse reactions
MM Li 2020	17,11	18,12	Oral	Amiodarone	Amiodarone+Atenolol	16 weeks	Effective rate; adverse reactions
CH Zhang 2020	36,32	35,33	Oral	Amiodarone	Amiodarone+Atenolol	Unclear	Effective rate
Q Yi 2018	24,15	23,16	Oral	Amiodarone	Amiodarone+Metoprolol	8 weeks	Effective rate; adverse reactions
Y Yang 2018	22,20	25,17	Oral	Amiodarone	Amiodarone+Metoprolol	4 weeks	Effective rate; adverse reactions
XM Zheng 2019	33,21	32,22	Oral	Amiodarone	Amiodarone+Metoprolol	16 weeks	Effective rate; adverse reactions
FB Yu 2018	23,20	22,21	Oral	Amiodarone	Amiodarone+Metoprolol	8 weeks	Effective rate
ZP Ren 2018	24,19	25,18	Oral	Amiodarone	Amiodarone+Metoprolol	16 weeks	Effective rate
S Bai 2019	27,23	29,21	Oral	Amiodarone	Amiodarone+Metoprolol	Unclear	Effective rate
YC Li 2018	28,24	27,25	Oral	Amiodarone	Amiodarone+Metoprolol	24 weeks	Effective rate; adverse reactions
WL Yi 2019	32,46	31,47	Oral	Amiodarone	Amiodarone+Metoprolol	24 weeks	Effective rate
X Zhang 2019	22,17	23,16	Oral	Amiodarone	Amiodarone+Metoprolol	4 weeks	Effective rate; adverse reactions
J Chen 2019	19,11	18,12	Oral	Amiodarone	Amiodarone+Metoprolol	4 weeks	Effective rate; adverse reactions
AF Hou 2018	23,19	21,21	Oral	Amiodarone	Amiodarone+Metoprolol	4 weeks	Effective rate
JH Zhao 2020	29,21	31,19	Oral	Amiodarone	Amiodarone+Metoprolol	4 weeks	Effective rate
XS Zhang 2020	22,28	23,27	Oral	Amiodarone	Amiodarone+Metoprolol	Unclear	Effective rate; adverse reactions
YP Huang 2018	18,12	19,11	Oral	Amiodarone	Amiodarone+Metoprolol	4 weeks	Effective rate; adverse reactions
JG Zhao 2017	49,32	47,34	Oral	Amiodarone	Amiodarone+Metoprolol	4 weeks	Effective rate; adverse reactions
YH Qu 2016	21,15	20,16	Oral	Amiodarone	Amiodarone+Metoprolol	8 weeks	Effective rate; adverse reactions
GN Wang 2018	36,25	36,26	Oral	Amiodarone	Amiodarone+Metoprolol	4 weeks	Effective rate; adverse reactions
SW Gao 2020	27,16	25,19	Oral	Amiodarone	Amiodarone+Metoprolol	4 weeks	Effective rate; adverse reactions
C Wang 2018	21,27	22,26	Oral	Amiodarone	Amiodarone+WenXin Granule	4 weeks	Effective rate; adverse reactions
T Zhou 2019	44	44	Oral	Amiodarone	Amiodarone+WenXin Granule	8 weeks	Effective rate; adverse reactions
XJ Jiang 2017	24,18	25,18	Oral	Amiodarone	Amiodarone+WenXin Granule	8 weeks	Effective rate; adverse reactions
S Sun 2020	21,19	22,18	Oral	Amiodarone	Amiodarone+WenXin Granule	4 weeks	Effective rate; adverse reactions
QL Chen 2019	30,25	28,27	Oral	Amiodarone	Amiodarone+WenXin Granule	4 weeks	Effective rate; adverse reactions
ZQ Liu 2018	25,22	24,23	Oral	Amiodarone	Amiodarone+WenXin Granule	Unclear	Effective rate
LC Guo 2017	29,17	30,16	Oral	Amiodarone	Amiodarone+WenXin Granule	4 weeks	Effective rate; adverse reactions
K Wang 2018	50	50	Oral	Amiodarone	Amiodarone+WenXin Granule	3 weeks	Effective rate; adverse reactions
XN Zhuang 2017	35,23	34,24	Oral	Amiodarone	Amiodarone+WenXin Granule	4 weeks	Effective rate; adverse reactions
JL Gao 2018	63,41	65,39	Oral	Amiodarone	Amiodarone+WenXin Granule	4 weeks	Effective rate; adverse reactions
T Chen 2019	27,23	26,24	Oral	Amiodarone	Amiodarone+WenXin Granule	4 weeks	Effective rate; adverse reactions
ZK Feng 2017	37,20	25,21	Oral	Amiodarone	Amiodarone+WenXin Granule	4 weeks	Effective rate; adverse reactions
JJ Zhang 2016	63,41	68,36	Oral	Amiodarone	Amiodarone+WenXin Granule	4 weeks	Effective rate; adverse reactions
ZR Ren 2020	29,23	24,28	Oral	Amiodarone	Amiodarone+WenXin Granule	4 weeks	Effective rate; adverse reactions
XL Chen 2017	40	40	Oral	Amiodarone	Amiodarone+WenXin Granule	3 weeks	Effective rate; adverse reactions
XY Yue 2018	28,22	29,21	Oral	Amiodarone	Amiodarone+WenXin Granule	4 weeks	Effective rate; adverse reactions
WT Liang 2018	63,37	59,41	Oral	Amiodarone	Amiodarone+WenXin Granule	4 weeks	Effective rate; adverse reactions
HY Liu 2017	58,22	57,30	Oral	Amiodarone	Amiodarone+Potassium Magnesium Aspartate	3 weeks	Effective rate
GM Zhang 2017	24,10	23,11	Oral	Amiodarone	Amiodarone+Potassium Magnesium Aspartate	3 weeks	Effective rate; adverse reactions
C Yang 2019	25,22	25,22	Oral	Amiodarone	Amiodarone+Potassium Magnesium Aspartate	3 weeks	Effective rate; adverse reactions
FP Jin 2018	22,14	20,16	Oral	Propafenone	Amiodarone	4 weeks	Effective rate
YQ Feng 2017	22,18	23,17	Oral	Propafenone	Amiodarone	Unclear	Effective rate
H Hu2018	26,17	25,18	Oral	Propafenone	Amiodarone	Unclear	Effective rate; adverse reactions
Q Duan 2016	16,14	18,12	Injection	Propafenone	Amiodarone	Unclear	Effective rate; adverse reactions
H Wang 2013	36,31	38,29	Oral	Propafenone	Amiodarone	8 weeks	Effective rate; adverse reactions
J Zhang 2013	37	37	Oral	Propafenone	Amiodarone	8 weeks	Effective rate; adverse reactions
JF Sun 2019	21,14	20,15	Oral	Propafenone	Amiodarone	4 weeks	Effective rate; adverse reactions
YH Ju 2016	75	75	Oral	Propafenone	Amiodarone	8 weeks	Effective rate; adverse reactions
GC Wang 2018	14,17	15,16	Oral	Propafenone	Amiodarone	4 weeks	Effective rate
P Zeng 2016	25,15	28,12	Injection	Propafenone	Amiodarone	4 weeks	Effective rate
FC Yang 2017	38,26	37,27	Oral	Basic treatment	Amiodarone	Unclear	Effective rate
SL Tan 2020	17,11	18,10	Oral	Basic treatment	Amiodarone	4 weeks	Effective rate; adverse reactions
PZ Li 2020	27,16	24,10	Injection	Basic treatment	Amiodarone	Unclear	Effective rate; adverse reactions
DJ Chen 2015	28,26	30,24	Oral	Basic treatment	Amiodarone	12 weeks	Effective rate; adverse reactions
L Shi 2020	25,23	24,24	Oral	Basic treatment	Amiodarone	12 weeks	Effective rate; adverse reactions
YF Ye 2012	23,20	25,18	Oral	Basic treatment	Amiodarone	8 weeks	Effective rate; adverse reactions
T Zhang 2019	25,15	27,13	Oral	Basic treatment	Amiodarone	Unclear	Effective rate; adverse reactions
L Wang 2020	27,22	26,23	Injection	Basic treatment	Amiodarone	Unclear	Effective rate
QJ Dong 2018	25,20	26,19	Injection	Basic treatment	Amiodarone	Unclear	Effective rate; adverse reactions
HG Zhang 2018	17,9	19,11	Oral	Basic treatment	Amiodarone	4 weeks	Effective rate; adverse reactions
M Li 2018	42,36	44,34	Oral	Basic treatment	Amiodarone	8 weeks	Effective rate; adverse reactions
Y Fan 2019	41,32	43,30	Oral	Basic treatment	Amiodarone	4 weeks	Effective rate; adverse reactions
ZF Xun 2020	43,24	42,28	Oral	Basic treatment	Amiodarone	Unclear	Effective rate; adverse reactions
YX You 2017	49,32	51,31	Injection	Lidocaine	Amiodarone	Unclear	Effective rate
XG Fang 2018	24,26	26,24	Injection	Lidocaine	Amiodarone	1 day	Effective rate; adverse reactions
JY Liu 2018	28,15	29,14	Injection	Lidocaine	Amiodarone	3 day	Effective rate; adverse reactions
JL Yuan 2017	28,21	27,22	Injection	Lidocaine	Amiodarone	4 weeks	Effective rate; adverse reactions
XH Yang 2017	23,17	21,19	Injection	Lidocaine	Amiodarone	Unclear	Effective rate; adverse reactions
G Wu 2016	27,23	29,21	Injection	Lidocaine	Amiodarone	Unclear	Effective rate; adverse reactions
CZ Er 2020	21,14	20,15	Injection	Lidocaine	Amiodarone	Unclear	Effective rate
F Chen 2020	35,24	34,24	Oral	Metoprolol	Shensong Yangxin Capsules+Metoprolol	4 weeks	Effective rate; adverse reactions
L Li 2020	37,23	36,24	Oral	Metoprolol	Shensong Yangxin Capsules+Metoprolol	4 weeks	Effective rate; adverse reactions
XT Li 2019	23,17	20,20	Oral	Metoprolol	Shensong Yangxin Capsules+Metoprolol	4 weeks	Effective rate; adverse reactions
CF Dong 2018	28,25	31,22	Oral	Metoprolol	Shensong Yangxin Capsules+Metoprolol	4 weeks	Effective rate; adverse reactions
XJ Wang 2020	41,29	34,36	Oral	Metoprolol	Shensong Yangxin Capsules+Metoprolol	4 weeks	Effective rate; adverse reactions
MY Song 2019	29,21	31,19	Oral	Metoprolol	Shensong Yangxin Capsules+Metoprolol	4 weeks	Effective rate; adverse reactions
Y Wang 2016	34,22	37,19	Oral	Metoprolol	Shensong Yangxin Capsules+Metoprolol	4 weeks	Effective rate
Q Zhou 2016	22,19	23,18	Oral	Metoprolol	Shensong Yangxin Capsules+Metoprolol	8 weeks	Effective rate
LL Sun 2018	31,11	30,12	Oral	Metoprolol	Shensong Yangxin Capsules+Metoprolol	Unclear	Effective rate
YL Luo 2016	24，19	25,18	Oral	Metoprolol	Shensong Yangxin Capsules+Metoprolol	4 weeks	Effective rate; adverse reactions
J Li 2018	24，26	26,24	Oral	Metoprolol	Shensong Yangxin Capsules+Metoprolol	8 weeks	Effective rate; adverse reactions
XP Peng 2018	37,35	34,38	Oral	Metoprolol	Shensong Yangxin Capsules+Metoprolol	8 weeks	Effective rate; adverse reactions
XY Xu 2019	31,19	33,17	Oral	Metoprolol	Shensong Yangxin Capsules+Metoprolol	4 weeks	Effective rate
MQ Hou 2015	42,24	41,25	Oral	Metoprolol	Shensong Yangxin Capsules+Metoprolol	4 weeks	Effective rate
ZQ Li 2014	36,30	39,27	Oral	Metoprolol	Wenxin Granule+Metoprolol	4 weeks	Effective rate; adverse reactions
YQ Xiao 2017	32,17	31,18	Oral	Metoprolol	Wenxin Granule+Metoprolol	4 weeks	Effective rate
K Zhu 2019	39,35	40,34	Oral	Metoprolol	Wenxin Granule+Metoprolol	12 weeks	Effective rate; adverse reactions
SK Zhang 2017	22,17	23,16	Oral	Metoprolol	Wenxin Granule+Metoprolol	4 weeks	Effective rate
YQ Zhang 2016	33,27	35,25	Oral	Metoprolol	Wenxin Granule+Metoprolol	4 weeks	Effective rate; adverse reactions
XP Zhu 2018	14,17	15,16	Oral	Metoprolol	Wenxin Granule+Metoprolol	4 weeks	Effective rate
MY Peng 2017	24,25	27,24	Oral	Metoprolol	Wenxin Granule+Metoprolol	8 weeks	Effective rate; adverse reactions
YF Zhou 2015	40,30	39,31	Oral	Metoprolol	Wenxin Granule+Metoprolol	8 weeks	Effective rate; adverse reactions
H Li 2020	38,12	35,18	Oral	Metoprolol	Wenxin Granule+Metoprolol	4 weeks	Effective rate; adverse reactions
YP Qian 2015	35,20	37,18	Oral	Metoprolol	Wenxin Granule+Metoprolol	4 weeks	Effective rate; adverse reactions
ZY Wang 2017	21,16	20,17	Oral	Metoprolol	Wenxin Granule+Metoprolol	4 weeks	Effective rate; adverse reactions
JQ Jiang 2019	15,15	14,16	Oral	Metoprolol	Wenxin Granule+Metoprolol	4 weeks	Effective rate; adverse reactions
J Wu 2016	27,19	25,21	Oral	Metoprolol	Wenxin Granule+Metoprolol	4 weeks	Effective rate; adverse reactions
ZW Yu 2015	26,23	25,24	Oral	Metoprolol	Wenxin Granule+Metoprolol	2 weeks	Effective rate
QN Gao 2015	22,16	23,15	Oral	Metoprolol	Wenxin Granule+Metoprolol	4 weeks	Effective rate
SL Xu 2017	31,30	34,28	Oral	Metoprolol	Wenxin Granule+Metoprolol	4 weeks	Effective rate
WS Ruan 2020	164111	163112	Oral	Metoprolol	Wenxin Granule+Metoprolol	4 weeks	Effective rate; adverse reactions
JX Huo 2019	36,28	39,25	Oral	Metoprolol	Wenxin Granule+Metoprolol	8 weeks	Effective rate
JH Hou 2019	25,22	27,20	Oral	Metoprolol	Wenxin Granule+Metoprolol	8 weeks	Effective rate; adverse reactions
WX Lv 2020	25,18	22,21	Oral	Metoprolol	Wenxin Granule+Metoprolol	4 weeks	Effective rate
XD Huang 2016	23,23	24,22	Oral	Metoprolol	Wenxin Granule+Metoprolol	Unclear	Effective rate
XQ Han 2014	24,21	26,19	Oral	Metoprolol	Wenxin Granule+Metoprolol	4 weeks	Effective rate
P Jin 2019	33,11	36,8	Oral	Metoprolol	Wenxin Granule+Metoprolol	8 weeks	Effective rate; adverse reactions
GP Gong 2019	21,18	22,17	Oral	Metoprolol	Wenxin Granule+Metoprolol	4 weeks	Effective rate; adverse reactions
Q Feng 2016	23,12	24,11	Oral	Metoprolol	Wenxin Granule+Metoprolol	8 weeks	Effective rate
HL Lei 2018	32,32	34,30	Oral	Metoprolol	Wenxin Granule+Metoprolol	4 weeks	Effective rate
XD Zhang 2015	68	68	Oral	Metoprolol	Wenxin Granule+Metoprolol	8 weeks	Effective rate; adverse reactions
YH Guo 2020	20,10	19,11	Oral	Metoprolol	Wenxin Granule+Metoprolol	6 weeks	Effective rate; adverse reactions
Y Zhou 2015	55	55	Oral	Metoprolol	Wenxin Granule+Metoprolol	4 weeks	Effective rate; adverse reactions
L Guo 2018	27,23	29,21	Oral	Metoprolol	Wenxin Granule+Metoprolol	4 weeks	Effective rate; adverse reactions
HM Zhang 2016	16,22	17,21	Oral	Metoprolol	Wenxin Granule+Metoprolol	8 weeks	Effective rate
HY Zhou 2016	32,19	25,24	Oral	Metoprolol	Wenxin Granule+Metoprolol	4 weeks	Effective rate
LZ He 2020	29,23	30,22	Oral	Metoprolol	Wenxin Granule+Metoprolol	4 weeks	Effective rate
L Wang 2016	35	35	Oral	Metoprolol	Wenxin Granule+Metoprolol	4 weeks	Effective rate; adverse reactions
SM Li 2020	20,20	22,19	Oral	Metoprolol	Wenxin Granule+Metoprolol	4 weeks	Effective rate; adverse reactions
YL Zhao 2018	25,16	23,18	Oral	Metoprolol	Wenxin Granule+Metoprolol	4 weeks	Effective rate; adverse reactions
WZ Hu 2016	27,23	26,24	Oral	Metoprolol	Wenxin Granule+Metoprolol	8 weeks	Effective rate
YT Li 2015	33,23	28,26	Oral	Metoprolol	Wenxin Granule+Metoprolol	8 weeks	Effective rate; adverse reactions
L Zhang 2017	18,16	20,14	Oral	Metoprolol	Wenxin Granule+Metoprolol	4 weeks	Effective rate; adverse reactions
H Chen 2012	40	40	Oral	Metoprolol	Wenxin Granule+Metoprolol	12 weeks	Effective rate
Y Xu 2018	21,18	20,19	Oral	Metoprolol	Amiodarone+Metoprolol	1 weeks	Effective rate
H Zhang 2018	8,7	11,4	Oral	Metoprolol	Amiodarone+Metoprolol	4 weeks	Effective rate
D Fan 2020	32	32	Oral	Metoprolol	Amiodarone+Metoprolol	Unclear	Effective rate
XL Pan 2017	15,16	15,16	Oral	Metoprolol	Amiodarone+Metoprolol	8 weeks	Effective rate; adverse reactions
P Xu 2019	27,19	25,11	Oral	Metoprolol	Amiodarone+Metoprolol	Unclear	Effective rate
W Yu 2020	17,13	15,15	Oral	Metoprolol	Amiodarone+Metoprolol	Unclear	Effective rate

## Sheet: Supplementary table.2
_WG_ME_	_SC_ME_	_PR_	_PMA_AM_	_ME_	_LI_	_CT_	_AM_WG_	_AM_ME_	_AM_AT_	_AM_
_WG_ME_	0.74 (-0.22,1.70)	0.74 (-0.25,1.73)	-1.42 (-1.93,-0.90)	1.67 (0.81,2.52)	1.39 (1.06,1.73)	-0.71 (-1.64,0.22)	-1.53 (-2.03,-1.04)	-1.59 (-2.07,-1.12)	1.47 (1.15,1.80)	1.57 (0.95,2.20)
-0.74 (-1.70,0.22)	_SC_ME_	-0.00 (-0.42,0.42)	-2.16 (-3.25,-1.07)	0.92 (-0.36,2.21)	0.65 (-0.25,1.55)	-1.45 (-1.70,-1.21)	-2.28 (-3.36,-1.19)	-2.34 (-3.41,-1.27)	0.73 (-0.28,1.74)	0.83 (-0.32,1.98)
-0.74 (-1.73,0.25)	0.00 (-0.42,0.42)	_PR_	-2.16 (-3.28,-1.04)	0.92 (-0.38,2.23)	0.65 (-0.28,1.58)	-1.45 (-1.80,-1.10)	-2.28 (-3.38,-1.17)	-2.34 (-3.43,-1.24)	0.73 (-0.31,1.77)	0.83 (-0.34,2.00)
1.42 (0.90,1.93)	2.16 (1.07,3.25)	2.16 (1.04,3.28)	_PMA_AM_	3.08 (2.08,4.08)	2.81 (2.19,3.43)	0.70 (-0.36,1.77)	-0.12 (-0.83,0.60)	-0.18 (-0.88,0.52)	2.89 (2.28,3.50)	2.99 (2.18,3.80)
-1.67 (-2.52,-0.81)	-0.92 (-2.21,0.36)	-0.92 (-2.23,0.38)	-3.08 (-4.08,-2.08)	_ME_	-0.27 (-1.19,0.64)	-2.38 (-3.64,-1.12)	-3.20 (-4.19,-2.21)	-3.26 (-4.24,-2.29)	-0.20 (-1.11,0.72)	-0.09 (-1.15,0.96)
-1.39 (-1.73,-1.06)	-0.65 (-1.55,0.25)	-0.65 (-1.58,0.28)	-2.81 (-3.43,-2.19)	0.27 (-0.64,1.19)	_LI_	-2.10 (-2.97,-1.24)	-2.93 (-3.53,-2.33)	-2.99 (-3.57,-2.41)	0.08 (-0.39,0.55)	0.18 (-0.53,0.89)
0.71 (-0.22,1.64)	1.45 (1.21,1.70)	1.45 (1.10,1.80)	-0.70 (-1.77,0.36)	2.38 (1.12,3.64)	2.10 (1.24,2.97)	_CT_	-0.82 (-1.87,0.23)	-0.88 (-1.92,0.16)	2.18 (1.20,3.16)	2.28 (1.17,3.40)
1.53 (1.04,2.03)	2.28 (1.19,3.36)	2.28 (1.17,3.38)	0.12 (-0.60,0.83)	3.20 (2.21,4.19)	2.93 (2.33,3.53)	0.82 (-0.23,1.87)	_AM_WG_	-0.06 (-0.74,0.62)	3.00 (2.41,3.60)	3.11 (2.31,3.90)
1.59 (1.12,2.07)	2.34 (1.27,3.41)	2.34 (1.24,3.43)	0.18 (-0.52,0.88)	3.26 (2.29,4.24)	2.99 (2.41,3.57)	0.88 (-0.16,1.92)	0.06 (-0.62,0.74)	_AM_ME_	3.07 (2.49,3.64)	3.17 (2.39,3.95)
-1.47 (-1.80,-1.15)	-0.73 (-1.74,0.28)	-0.73 (-1.77,0.31)	-2.89 (-3.50,-2.28)	0.20 (-0.72,1.11)	-0.08 (-0.55,0.39)	-2.18 (-3.16,-1.20)	-3.00 (-3.60,-2.41)	-3.07 (-3.64,-2.49)	_AM_AT_	0.10 (-0.60,0.81)
-1.57 (-2.20,-0.95)	-0.83 (-1.98,0.32)	-0.83 (-2.00,0.34)	-2.99 (-3.80,-2.18)	0.09 (-0.96,1.15)	-0.18 (-0.89,0.53)	-2.28 (-3.40,-1.17)	-3.11 (-3.90,-2.31)	-3.17 (-3.95,-2.39)	-0.10 (-0.81,0.60)	_AM_

## Sheet: Supplementary table.3
_WG_ME_	_SC_ME_	_PR_	_PMA_AM_	_ME_	_LI_	_CT_	_AM_WG_	_AM_ME_	_AM_AT_	_AM_
WG+ME	0.06 (-0.53,0.65)	2.15 (-1.23,5.54)	-0.55 (-4.20,3.09)	0.24 (-0.06,0.55)	3.29 (-0.09,6.66)	1.74 (-1.60,5.07)	1.09 (-2.22,4.41)	1.36 (-1.90,4.63)	1.26 (-2.08,4.60)	1.45 (-1.85,4.75)
-0.06 (-0.65,0.53)	SC+ME	2.09 (-1.32,5.50)	-0.61 (-4.28,3.05)	0.18 (-0.32,0.68)	3.23 (-0.17,6.62)	1.68 (-1.68,5.04)	1.03 (-2.31,4.37)	1.30 (-1.99,4.59)	1.20 (-2.17,4.56)	1.39 (-1.93,4.71)
-2.15 (-5.54,1.23)	-2.09 (-5.50,1.32)	PR	-2.70 (-4.44,-0.97)	-1.91 (-5.28,1.46)	1.13 (0.09,2.18)	-0.41 (-1.33,0.50)	-1.06 (-1.90,-0.22)	-0.79 (-1.69,0.11)	-0.89 (-1.83,0.04)	-0.70 (-1.47,0.06)
0.55 (-3.09,4.20)	0.61 (-3.05,4.28)	2.70 (0.97,4.44)	PMA+AM	0.79 (-2.84,4.43)	3.84 (2.13,5.55)	2.29 (0.65,3.93)	1.65 (0.05,3.24)	1.91 (0.29,3.54)	1.81 (0.17,3.46)	2.00 (0.45,3.56)
-0.24 (-0.55,0.06)	-0.18 (-0.68,0.32)	1.91 (-1.46,5.28)	-0.79 (-4.43,2.84)	ME	3.05 (-0.31,6.40)	1.50 (-1.83,4.82)	0.85 (-2.45,4.16)	1.12 (-2.13,4.37)	1.02 (-2.31,4.35)	1.21 (-2.08,4.49)
-3.29 (-6.66,0.09)	-3.23 (-6.62,0.17)	-1.13 (-2.18,-0.09)	-3.84 (-5.55,-2.13)	-3.05 (-6.40,0.31)	LI	-1.55 (-2.42,-0.68)	-2.19 (-2.98,-1.40)	-1.92 (-2.77,-1.07)	-2.03 (-2.92,-1.14)	-1.84 (-2.55,-1.13)
-1.74 (-5.07,1.60)	-1.68 (-5.04,1.68)	0.41 (-0.50,1.33)	-2.29 (-3.93,-0.65)	-1.50 (-4.82,1.83)	1.55 (0.68,2.42)	CT	-0.64 (-1.26,-0.02)	-0.38 (-1.07,0.32)	-0.48 (-1.22,0.26)	-0.29 (-0.80,0.22)
-1.09 (-4.41,2.22)	-1.03 (-4.37,2.31)	1.06 (0.22,1.90)	-1.65 (-3.24,-0.05)	-0.85 (-4.16,2.45)	2.19 (1.40,2.98)	0.64 (0.02,1.26)	AM+WG	0.27 (-0.32,0.85)	0.16 (-0.48,0.81)	0.35 (0.00,0.70)
-1.36 (-4.63,1.90)	-1.30 (-4.59,1.99)	0.79 (-0.11,1.69)	-1.91 (-3.54,-0.29)	-1.12 (-4.37,2.13)	1.92 (1.07,2.77)	0.38 (-0.32,1.07)	-0.27 (-0.85,0.32)	AM+ME	-0.10 (-0.82,0.61)	0.09 (-0.38,0.56)
-1.26 (-4.60,2.08)	-1.20 (-4.56,2.17)	0.89 (-0.04,1.83)	-1.81 (-3.46,-0.17)	-1.02 (-4.35,2.31)	2.03 (1.14,2.92)	0.48 (-0.26,1.22)	-0.16 (-0.81,0.48)	0.10 (-0.61,0.82)	AM+AT	0.19 (-0.35,0.73)
-1.45 (-4.75,1.85)	-1.39 (-4.71,1.93)	0.70 (-0.06,1.47)	-2.00 (-3.56,-0.45)	-1.21 (-4.49,2.08)	1.84 (1.13,2.55)	0.29 (-0.22,0.80)	-0.35 (-0.70,-0.00)	-0.09 (-0.56,0.38)	-0.19 (-0.73,0.35)	AM
